# Supplementary material for: Diagnostic Potential of Plasma IgG N-glycans in Discriminating Thyroid Cancer from Benign Thyroid Nodules and Healthy Controls
Source: Front Oncol. 2021 Aug 12;11:658223. doi: 10.3389/fonc.2021.658223 (PMC8406750; doi:10.3389/fonc.2021.658223)
Supplement: Supplementary file 2 [file Table_1.xlsx]

## Sheet: TOC
		Table of Contents
		Supplementary Table S1	Raw data files of direct and derived IgG glycan traits for all the samples of two cohorts measured in this study
		Supplementary Table S2	Data quality control of the study
		Supplementary Table S3	Differentially expressed IgG direct and derived glycan traits contributing to distinguishing between TC and noncancer
		Supplementary Table S4	Raw data for ROC analysis between age- and sex- matched early-stage thyroid cancer and non-cancer controls

## Sheet: Table S1
Table S1. Raw data files of direct and derived IgG glycan traits for all the samples of two cohorts measured in this study. Agalactosylation=H3N4F1+H3N5F1; Fucosylation=H3N4F1+H4N4F1+H3N5F1+H5N4F1+H4N5F1+H5N5F1; Bisecting type neutral N-glycans=H3N5F1+H4N5F1+H5N5F1; Gal-ratio=H3N4F1/(H4N4F1+2*H5N4F1); H = hexose; N = N-acetylhexosamine; F = deoxyhexose (fucose)
Sample No.	gender	age	Sample type	matastasis or not	H3N4F1	H4N4	H4N4F1	H5N4	H3N5F1	H5N4F1	H4N5F1	H5N5F1	Agalactosylation	Fucosylation	Bisecting type neutral N-glycans	Gal-ratio
1-T1	M	30	TC	1	0.199696	0.0131233	0.367864	0.0139576	0.0600287	0.223163	0.0929182	0.0292482	0.259725	0.972919	0.182195	0.24527
1-T2	F	31	TC	0	0.198527	0.0169617	0.3219	0.0206582	0.0739555	0.212726	0.113044	0.0422281	0.272483	0.96238	0.229227	0.265641
1-T3	F	39	TC	0	0.18288	0.00771501	0.340532	0.0125959	0.0707617	0.244453	0.103005	0.0380576	0.253642	0.979689	0.211824	0.220486
1-T4	F	33	TC	1	0.278855	0.00770649	0.33393	0.00917964	0.0893573	0.157698	0.09599	0.0272831	0.368213	0.983114	0.21263	0.429453
1-T5	F	36	TC	1	0.195754	0.0140949	0.316062	0.0141425	0.0855223	0.214946	0.125003	0.034476	0.281276	0.971763	0.245001	0.262421
1-T6	F	44	TC	0	0.18919	0.0188637	0.335874	0.0158703	0.0704672	0.221928	0.115966	0.0318402	0.259657	0.965266	0.218274	0.242635
1-T7	F	39	TC	1	0.239337	0.0156111	0.332721	0.0145917	0.0877208	0.164159	0.116519	0.0293403	0.327058	0.969797	0.23358	0.362061
1-T8	F	45	TC	0	0.235735	0.00737101	0.320671	0.0100856	0.0834878	0.187071	0.120314	0.0352653	0.319223	0.982543	0.239067	0.339278
1-T9	M	33	TC	0	0.194285	0.0217981	0.323568	0.0225766	0.0753383	0.214611	0.108953	0.03887	0.269623	0.955625	0.223161	0.258086
1-T10	M	26	TC	1	0.237528	0.0167155	0.350022	0.0157822	0.077835	0.189492	0.0868197	0.0258058	0.315363	0.967502	0.190461	0.325826
1-T11	F	29	TC	0	0.218329	0.010519	0.342388	0.0100905	0.0793021	0.217349	0.0945642	0.0274587	0.297631	0.97939	0.201325	0.280958
1-T12	F	57	TC	1	0.230064	0.0154306	0.334136	0.00992882	0.106403	0.141805	0.134647	0.0275852	0.336467	0.974641	0.268635	0.372425
1-T13	F	37	TC	1	0.172436	0.0153306	0.330706	0.0159527	0.0742116	0.23068	0.119416	0.0412668	0.246648	0.968717	0.234895	0.217705
1-T14	M	29	TC	1	0.148615	0.00690805	0.293997	0.0142878	0.0888518	0.238047	0.151126	0.0581674	0.237466	0.978804	0.298146	0.192983
1-T15	F	31	TC	1	0.176687	0.0199144	0.347207	0.0220974	0.0636839	0.227393	0.106461	0.036557	0.240371	0.957988	0.206702	0.22031
1-T16	F	38	TC	0	0.164606	0.0121856	0.30865	0.0150739	0.0796724	0.241025	0.133498	0.0452893	0.244279	0.972741	0.25846	0.208178
1-T17	M	36	TC	1	0.283196	0.0124194	0.334315	0.00995741	0.0932694	0.16472	0.0808904	0.0212314	0.376466	0.977623	0.195391	0.426658
1-T18	F	56	TC	0	0.292039	0.0102732	0.298334	0.00620708	0.1301	0.126035	0.113667	0.0233451	0.422139	0.98352	0.267112	0.53059
1-T19	F	33	TC	0	0.23444	0.0180397	0.27399	0.0178037	0.119069	0.156384	0.140217	0.0400569	0.353509	0.964157	0.299343	0.399552
1-T20	F	53	TC	0	0.260604	0.0119964	0.308645	0.00819989	0.133429	0.120909	0.132344	0.0238723	0.394033	0.979804	0.289646	0.473426
1-T21	F	38	TC	0	0.170129	0.00867561	0.360001	0.00931121	0.0678019	0.218434	0.12696	0.0386877	0.237931	0.982013	0.233449	0.213497
1-T22	F	41	TC	1	0.196137	0.00931182	0.345064	0.00788867	0.0745782	0.207291	0.124895	0.034835	0.270715	0.9828	0.234308	0.258195
1-T23	F	42	TC	0	0.244222	0.00865485	0.314728	0.00556817	0.128089	0.137664	0.136158	0.024915	0.372311	0.985777	0.289162	0.413896
1-T24	F	57	TC	1	0.269171	0.011309	0.26575	0.00692139	0.16268	0.101529	0.158643	0.0239972	0.431851	0.98177	0.34532	0.574161
1-T25	F	29	TC	1	0.252884	0.0107854	0.371543	0.00647449	0.0776838	0.156044	0.101187	0.023398	0.330568	0.98274	0.202269	0.369913
1-H1	F	43	HC	NA	0.241714	0.00749335	0.350824	0.00638936	0.0749942	0.210211	0.0861748	0.0222	0.316708	0.986117	0.183369	0.313407
1-H2	F	32	HC	NA	0.206706	0.00758907	0.32879	0.00748601	0.076479	0.239889	0.0976741	0.0353861	0.283185	0.984925	0.209539	0.255645
1-H3	F	31	HC	NA	0.242103	0.0190728	0.343499	0.0132924	0.0868014	0.166132	0.100793	0.028308	0.328904	0.967635	0.215902	0.358266
1-H4	F	37	HC	NA	0.155156	0.012998	0.370897	0.014218	0.0584615	0.257165	0.0993322	0.0317733	0.213617	0.972784	0.189567	0.175272
1-H5	F	30	HC	NA	0.198865	0.00508546	0.3565	0.00559794	0.0750719	0.23417	0.0900936	0.034616	0.273937	0.989317	0.199782	0.241095
1-H6	F	28	HC	NA	0.238441	0.00546509	0.387978	0.00391764	0.0601349	0.19288	0.0866112	0.0245719	0.298576	0.990617	0.171318	0.308168
1-H7	F	31	HC	NA	0.204046	0.0153854	0.369332	0.0123383	0.0574387	0.228823	0.0860974	0.0265393	0.261485	0.972276	0.170075	0.246738
1-H8	F	38	HC	NA	0.198674	0.00877219	0.35958	0.0072123	0.0646322	0.22119	0.107832	0.0321071	0.263306	0.984016	0.204571	0.247735
1-H9	F	39	HC	NA	0.20278	0.0124682	0.376353	0.0119085	0.0609261	0.231236	0.0805202	0.0238084	0.263706	0.975623	0.165255	0.241743
1-H10	F	47	HC	NA	0.227424	0.0138171	0.379395	0.0113007	0.0572931	0.201204	0.084431	0.0251349	0.284717	0.974882	0.166859	0.290896
1-H11	F	40	HC	NA	0.154835	0.00904612	0.345214	0.0137959	0.0513145	0.289283	0.0982108	0.0383017	0.206149	0.977158	0.187827	0.16761
1-H12	F	35	HC	NA	0.246417	0.0119626	0.374544	0.0092475	0.0691855	0.177404	0.0882102	0.023029	0.315602	0.97879	0.180425	0.337856
1-H13	F	29	HC	NA	0.258885	0.0148043	0.337579	0.01237	0.0764341	0.182002	0.0936531	0.0242727	0.335319	0.972826	0.19436	0.369001
1-H14	F	30	HC	NA	0.215256	0.0103191	0.388131	0.00809405	0.0601097	0.21631	0.0789431	0.0228373	0.275365	0.981587	0.16189	0.262267
1-H15	M	42	HC	NA	0.306575	0.00900634	0.331673	0.00482757	0.10812	0.121125	0.0986636	0.020009	0.414695	0.986166	0.226793	0.534175
1-H16	M	42	HC	NA	0.283583	0.0131619	0.362693	0.00816746	0.0745786	0.146032	0.0904911	0.0212934	0.358161	0.978671	0.186363	0.433111
1-H17	M	43	HC	NA	0.268573	0.00873631	0.361896	0.00642763	0.0916887	0.146842	0.0970501	0.0187857	0.360262	0.984836	0.207525	0.409672
1-H18	F	50	HC	NA	0.365323	0.00957267	0.3654	0.00523306	0.0736016	0.0996988	0.070133	0.0110372	0.438925	0.985194	0.154772	0.646821
1-H19	M	29	HC	NA	0.24146	0.0148847	0.370553	0.0102684	0.0753415	0.181486	0.0856976	0.0203082	0.316801	0.974847	0.181347	0.329177
1-H20	M	36	HC	NA	0.223337	0.0157332	0.371312	0.00974524	0.0710408	0.206184	0.0836949	0.0189537	0.294377	0.974522	0.173689	0.284985
1-H21	F	38	HC	NA	0.230507	0.00709264	0.356824	0.00544973	0.0749912	0.217297	0.0844846	0.0233531	0.305498	0.987458	0.182829	0.291258
1-H22	F	37	HC	NA	0.200979	0.00901677	0.378341	0.00800943	0.0642151	0.211877	0.0963603	0.0312005	0.265194	0.982974	0.191776	0.250568
1-H23	F	27	HC	NA	0.225867	0.0147432	0.352827	0.013927	0.0689224	0.196833	0.0972481	0.0296325	0.294789	0.97133	0.195803	0.30257
1-H24	F	41	HC	NA	0.216361	0.0115664	0.389393	0.0107652	0.053677	0.235904	0.0635992	0.0187351	0.270037	0.977668	0.136011	0.251231
1-H25	F	52	HC	NA	0.210012	0.0116678	0.366387	0.0144516	0.0626603	0.220421	0.0880352	0.0263644	0.272673	0.973881	0.17706	0.260164
2-T1	M	54	TC	1	0.319786	0.0182704	0.339855	0.0101912	0.102971	0.104985	0.0893445	0.0145966	0.422757	0.971538	0.206912	0.581613
2-T2	F	42	TC	0	0.240242	0.0117402	0.358828	0.00998684	0.0795025	0.166843	0.105762	0.0270953	0.319745	0.978273	0.21236	0.346913
2-T3	M	28	TC	1	0.273	0.00902307	0.328956	0.00993971	0.0978419	0.170908	0.0852186	0.0251132	0.370842	0.981037	0.208174	0.406994
2-T4	F	56	TC	0	0.260358	0.00894276	0.32452	0.00942388	0.132063	0.120287	0.11865	0.0257554	0.392421	0.981633	0.276468	0.460735
2-T5	F	24	TC	1	0.19685	0.0149712	0.316858	0.0202139	0.0693156	0.252364	0.0916125	0.0378157	0.266165	0.964815	0.198744	0.239598
2-T6	F	46	TC	0	0.154888	0.0148468	0.29071	0.0178409	0.0763068	0.261114	0.135121	0.049173	0.231195	0.967312	0.260601	0.190529
2-T7	F	32	TC	1	0.176607	0.00898831	0.355427	0.0103454	0.064587	0.227984	0.117695	0.0383658	0.241194	0.980666	0.220647	0.217659
2-T8	F	43	TC	0	0.148933	0.0229443	0.324685	0.0284152	0.0625086	0.258127	0.111903	0.0424843	0.211441	0.94864	0.216896	0.177103
2-T9	M	24	TC	1	0.278795	0.0158768	0.315033	0.0115556	0.10079	0.138927	0.112871	0.0261513	0.379585	0.972568	0.239813	0.470233
2-T10	F	55	TC	1	0.258991	0.0150749	0.344055	0.00934261	0.10678	0.142167	0.103409	0.0201804	0.365771	0.975582	0.230369	0.41215
2-T11	F	36	TC	1	0.1393	0.00654526	0.304726	0.0172356	0.0724711	0.259609	0.123065	0.0770479	0.211771	0.976219	0.272584	0.169064
2-T12	F	47	TC	0	0.185739	0.0128113	0.344362	0.0137547	0.0749744	0.218521	0.116472	0.0333667	0.260713	0.973434	0.224813	0.237699
2-T13	M	35	TC	1	0.233496	0.0080386	0.342806	0.0138403	0.0838351	0.187091	0.0986601	0.0322324	0.317331	0.978121	0.214728	0.325663
2-T14	F	40	TC	0	0.286458	0.0109194	0.318168	0.0113375	0.103647	0.138294	0.0998219	0.0313542	0.390105	0.977743	0.234823	0.48164
2-T15	F	39	TC	0	0.13985	0.0110094	0.328109	0.0141729	0.0692662	0.258446	0.12731	0.0518356	0.209116	0.974818	0.248412	0.165503
2-T16	F	35	TC	0	0.125191	0.0146534	0.317091	0.0176952	0.062286	0.309481	0.106971	0.0466316	0.187477	0.967651	0.215889	0.133743
2-T17	M	29	TC	1	0.263695	0.0119867	0.343689	0.012047	0.0870636	0.165298	0.093464	0.0227571	0.350759	0.975966	0.203285	0.391075
2-T18	M	56	TC	1	0.332357	0.0121662	0.324698	0.00948623	0.10105	0.109684	0.092692	0.0178667	0.433407	0.978348	0.211609	0.610876
2-T19	F	33	TC	1	0.210558	0.0211556	0.355948	0.0214706	0.0729956	0.181078	0.108384	0.0284096	0.283554	0.957374	0.209789	0.293214
2-T20	F	35	TC	1	0.147596	0.00923375	0.335316	0.0117367	0.0601015	0.28978	0.105465	0.0407707	0.207697	0.979029	0.206337	0.161329
2-T21	F	50	TC	0	0.204779	0.0123291	0.306721	0.0151948	0.0897239	0.22585	0.105725	0.0396777	0.294503	0.972476	0.235126	0.270007
2-T22	F	35	TC	0	0.205797	0.0272946	0.316654	0.0282684	0.0752214	0.216591	0.0967027	0.033471	0.281018	0.944437	0.205395	0.274456
2-T23	M	49	TC	0	0.196306	0.0158126	0.346919	0.0216667	0.0764054	0.199525	0.100304	0.0430617	0.272712	0.962521	0.219771	0.263156
2-T24	M	31	TC	1	0.240017	0.0106104	0.367541	0.0102157	0.0729589	0.178107	0.0969033	0.0236475	0.312976	0.979174	0.19351	0.331628
2-T25	F	29	TC	1	0.126095	0.00924483	0.316494	0.0176755	0.0537114	0.307505	0.113835	0.0554398	0.179806	0.97308	0.222986	0.135367
2-T26	F	25	TC	0	0.185132	0.00898812	0.35779	0.0103727	0.0599118	0.264082	0.0866476	0.0270757	0.245044	0.980639	0.173635	0.208963
2-T27	M	36	TC	1	0.19092	0.0153682	0.342909	0.0170435	0.0776185	0.225414	0.0965597	0.0341676	0.268538	0.967588	0.208346	0.240533
2-T28	M	36	TC	1	0.225223	0.0161518	0.366798	0.0100589	0.0777054	0.187674	0.0946126	0.0217771	0.302928	0.973789	0.194095	0.303476
2-T29	M	30	TC	0	0.18333	0.0113643	0.347679	0.0114007	0.0716963	0.249035	0.0921163	0.0333785	0.255026	0.977235	0.197191	0.216766
2-T30	F	33	TC	1	0.17837	0.00631821	0.368842	0.00590344	0.0600538	0.23431	0.107494	0.0387087	0.238423	0.987778	0.206257	0.212988
2-T31	F	29	TC	1	0.205266	0.0103777	0.356463	0.0115836	0.0692207	0.220929	0.0960449	0.0301158	0.274487	0.978039	0.195381	0.257122
2-T32	F	50	TC	0	0.197989	0.0142521	0.318673	0.00962892	0.100358	0.181529	0.141866	0.0357038	0.298347	0.976119	0.277928	0.290421
2-T33	M	40	TC	1	0.249423	0.00537975	0.366734	0.00271382	0.0990093	0.129501	0.125433	0.0218059	0.348433	0.991906	0.246248	0.398608
2-T34	M	39	TC	1	0.228214	0.015275	0.33774	0.0104921	0.114888	0.155048	0.115532	0.0228118	0.343101	0.974233	0.253231	0.352271
2-T35	M	39	TC	1	0.209646	0.00815402	0.367814	0.00606755	0.0702804	0.215808	0.0967844	0.0254468	0.279926	0.985778	0.192512	0.262244
2-T36	F	35	TC	1	0.204483	0.00857641	0.34628	0.0065522	0.0787387	0.211069	0.111715	0.0325852	0.283222	0.984871	0.223039	0.26611
2-T37	F	42	TC	1	0.262094	0.010331	0.340458	0.00756051	0.0933385	0.157219	0.106011	0.0229884	0.355432	0.982108	0.222338	0.400207
2-T38	M	32	TC	0	0.290403	0.00852229	0.365545	0.00692665	0.0800078	0.156591	0.0757139	0.0162905	0.37041	0.984551	0.172012	0.427863
2-T39	M	35	TC	0	0.264352	0.0179734	0.354739	0.012472	0.0845909	0.169596	0.078686	0.017591	0.348943	0.969555	0.180868	0.380948
2-T40	F	63	TC	0	0.305302	0.0128931	0.308097	0.00775257	0.114521	0.115483	0.113965	0.0219865	0.419823	0.979354	0.250473	0.566357
2-T41	M	41	TC	1	0.207815	0.0116058	0.366541	0.0067325	0.0870083	0.166724	0.125063	0.0285105	0.294823	0.981662	0.240581	0.296883
2-T42	F	22	TC	1	0.274298	0.0116298	0.326524	0.0098889	0.0865962	0.185879	0.0827979	0.0223851	0.360895	0.978481	0.191779	0.392818
2-T43	F	28	TC	1	0.186982	0.013483	0.367397	0.0112872	0.0600555	0.236876	0.0938221	0.0300982	0.247037	0.97523	0.183976	0.222294
2-T44	F	35	TC	0	0.217148	0.00875098	0.301765	0.00876906	0.10384	0.179074	0.14371	0.0369423	0.320989	0.98248	0.284492	0.329056
2-T45	M	43	TC	1	0.204221	0.0168772	0.360318	0.0129315	0.0754302	0.195185	0.108078	0.0269593	0.279651	0.970191	0.210468	0.272045
2-T46	M	52	TC	1	0.275662	0.0126797	0.36223	0.00730013	0.0822948	0.134638	0.103541	0.021655	0.357956	0.98002	0.207491	0.436515
2-T47	M	40	TC	1	0.319505	0.0077239	0.335139	0.00370069	0.0927067	0.135231	0.0873034	0.0186911	0.412212	0.988575	0.198701	0.527584
2-BTN1	F	36	BTN	NA	0.270843	0.00995542	0.357481	0.0099583	0.0717682	0.166976	0.0892638	0.0237549	0.342611	0.980086	0.184787	0.391713
2-BTN2	F	30	BTN	NA	0.188024	0.0104899	0.381913	0.0126426	0.0505512	0.262088	0.0706793	0.0236121	0.238575	0.976867	0.144843	0.207512
2-BTN3	F	40	BTN	NA	0.185071	0.00778551	0.362646	0.0109299	0.063145	0.237381	0.0964608	0.0365803	0.248216	0.981285	0.196186	0.221005
2-BTN4	F	26	BTN	NA	0.182666	0.0103383	0.320965	0.0148109	0.0739588	0.271398	0.0878682	0.0379944	0.256625	0.974851	0.199821	0.211478
2-BTN5	F	42	BTN	NA	0.262422	0.0101569	0.333195	0.012533	0.0693769	0.206004	0.0788831	0.027428	0.331799	0.97731	0.175688	0.352148
2-BTN6	F	33	BTN	NA	0.219739	0.0153986	0.342686	0.0145017	0.0717726	0.213101	0.0929366	0.0298648	0.291512	0.9701	0.194574	0.285789
2-BTN7	F	35	BTN	NA	0.200705	0.0103048	0.379512	0.0109906	0.0592876	0.233974	0.0815215	0.0237054	0.259992	0.978705	0.164515	0.236831
2-BTN8	F	27	BTN	NA	0.306518	0.00721966	0.382862	0.00680715	0.0590688	0.14355	0.0718169	0.0221575	0.365587	0.985973	0.153043	0.457516
2-BTN9	M	18	BTN	NA	0.234745	0.0125905	0.375609	0.0120782	0.0633078	0.206974	0.0741643	0.0205318	0.298053	0.975331	0.158004	0.297312
2-BTN10	M	63	BTN	NA	0.234684	0.0104834	0.369932	0.0120045	0.0769234	0.185964	0.0867251	0.0232836	0.311607	0.977512	0.186932	0.316345
2-BTN11	M	56	BTN	NA	0.268479	0.0118759	0.327386	0.012016	0.0867537	0.171654	0.0937557	0.0280796	0.355232	0.976108	0.208589	0.4003
2-BTN12	M	56	BTN	NA	0.251018	0.0102962	0.336477	0.00623351	0.0999257	0.167199	0.103126	0.0257249	0.350943	0.98347	0.228777	0.374165
2-BTN13	M	43	BTN	NA	0.284391	0.00900023	0.327299	0.00725238	0.0975686	0.150465	0.100487	0.0235371	0.38196	0.983747	0.221593	0.452687
2-BTN14	F	30	BTN	NA	0.240081	0.00911092	0.378672	0.00667816	0.0688827	0.175718	0.0966876	0.0241709	0.308963	0.984211	0.189741	0.328829
2-BTN15	M	51	BTN	NA	0.264368	0.0107649	0.309615	0.00898071	0.091538	0.173011	0.110836	0.0308859	0.355906	0.980254	0.23326	0.403224
2-BTN16	F	36	BTN	NA	0.269455	0.00824952	0.395481	0.00691939	0.0559345	0.167003	0.0766805	0.020277	0.325389	0.984831	0.152892	0.369376
2-BTN17	M	63	BTN	NA	0.2865	0.0127397	0.359562	0.00809717	0.0752042	0.142283	0.0953207	0.0202936	0.361704	0.979163	0.190819	0.444788
2-BTN18	F	37	BTN	NA	0.220947	0.01425	0.394053	0.0102042	0.0586372	0.208832	0.0744683	0.0186087	0.279584	0.975546	0.151714	0.272197
2-H1	F	39	HC	NA	0.242381	0.0121597	0.337624	0.0134715	0.0699622	0.20686	0.0890883	0.0284522	0.312344	0.974369	0.187503	0.322597
2-H2	M	49	HC	NA	0.171148	0.0108572	0.393981	0.00914709	0.0525951	0.239444	0.0932576	0.0295694	0.223743	0.979996	0.175422	0.196075
2-H3	M	42	HC	NA	0.309908	0.00642817	0.334773	0.00506203	0.0920755	0.140794	0.091397	0.0195627	0.401983	0.98851	0.203035	0.502802
2-H4	F	43	HC	NA	0.232391	0.00790573	0.39363	0.00488006	0.0535668	0.211511	0.0741395	0.0219753	0.285958	0.987214	0.149682	0.284566
2-H5	F	31	HC	NA	0.18555	0.00593312	0.332146	0.00669932	0.0688282	0.270539	0.0946698	0.0356346	0.254378	0.987368	0.199133	0.212489
2-H6	M	49	HC	NA	0.279625	0.00951354	0.295595	0.0104529	0.117557	0.195652	0.0665074	0.0250978	0.397181	0.980034	0.209162	0.407083
2-H7	F	33	HC	NA	0.263129	0.003901	0.396753	0.0025738	0.0548889	0.185757	0.0744212	0.0185769	0.318018	0.993525	0.147887	0.342497
2-H8	F	42	HC	NA	0.221517	0.00999144	0.377044	0.00737702	0.0828284	0.192821	0.0890539	0.0193663	0.304346	0.982632	0.191249	0.290443
2-H9	F	44	HC	NA	0.223826	0.00469603	0.355093	0.00464598	0.0823335	0.19732	0.105337	0.0267481	0.30616	0.990658	0.214419	0.298541
2-H10	F	29	HC	NA	0.206675	0.00647857	0.355443	0.00662471	0.075163	0.202663	0.112313	0.0346398	0.281838	0.986897	0.222116	0.271666
2-H11	F	29	HC	NA	0.21274	0.0116122	0.383651	0.0112171	0.0656515	0.207483	0.0844549	0.0231911	0.278391	0.977171	0.173298	0.266386
2-H12	F	29	HC	NA	0.200482	0.0177192	0.362729	0.0185417	0.0614045	0.23253	0.0808984	0.0256948	0.261886	0.963739	0.167998	0.242189
2-H13	F	23	HC	NA	0.296693	0.00643943	0.354083	0.00459761	0.070247	0.163254	0.0818909	0.0227947	0.36694	0.988963	0.174933	0.435934
2-H14	M	27	HC	NA	0.214577	0.0080051	0.35744	0.00818459	0.0835729	0.199057	0.101535	0.0276283	0.29815	0.98381	0.212736	0.283999
2-H15	M	42	HC	NA	0.258102	0.0185341	0.376801	0.0114033	0.0694835	0.15989	0.0863313	0.0194543	0.327586	0.970063	0.175269	0.370527
2-H16	M	41	HC	NA	0.344253	0.0104979	0.361209	0.00580482	0.0689087	0.131763	0.063587	0.0139762	0.413162	0.983697	0.146472	0.551038
2-H17	F	44	HC	NA	0.276365	0.0117855	0.363382	0.0102467	0.0685847	0.166444	0.0818278	0.021364	0.34495	0.977968	0.171777	0.396922
2-H18	F	36	HC	NA	0.188571	0.0183971	0.367513	0.0153173	0.0608673	0.226146	0.0942904	0.0288967	0.249439	0.966286	0.184054	0.23002
2-H19	F	39	HC	NA	0.230536	0.00807542	0.368562	0.00656828	0.0680808	0.196717	0.0945417	0.0269183	0.298617	0.985356	0.189541	0.302543
2-H20	M	48	HC	NA	0.226057	0.0191742	0.350788	0.0128977	0.0865846	0.178789	0.103417	0.0222923	0.312642	0.967928	0.212293	0.319125
2-H21	F	25	HC	NA	0.177688	0.0106341	0.357178	0.0103732	0.062161	0.264207	0.0894298	0.0283287	0.239849	0.978993	0.179919	0.200643
2-H22	F	49	HC	NA	0.254172	0.0137651	0.360186	0.0103375	0.0660302	0.182221	0.0908617	0.022426	0.320203	0.975897	0.179318	0.350762
2-H23	M	32	HC	NA	0.200307	0.0116412	0.372529	0.00951701	0.0662802	0.218168	0.0967378	0.0248197	0.266588	0.978842	0.187838	0.24764
2-H24	M	33	HC	NA	0.237606	0.00973529	0.359458	0.00762955	0.0840707	0.182241	0.0948248	0.024435	0.321676	0.982635	0.20333	0.328211
2-H25	F	37	HC	NA	0.215918	0.0128448	0.32788	0.0162151	0.0595891	0.256273	0.0796664	0.0316136	0.275507	0.97094	0.170869	0.256914
2-H26	M	34	HC	NA	0.196573	0.0084632	0.383443	0.00663259	0.0651887	0.218424	0.0941194	0.0271564	0.261762	0.984904	0.186464	0.239639
2-H27	M	32	HC	NA	0.225842	0.00618285	0.384372	0.00446239	0.0649907	0.210895	0.079998	0.0232574	0.290833	0.989355	0.168246	0.280145
2-H28	F	30	HC	NA	0.167166	0.0097535	0.375914	0.00712326	0.0614121	0.254846	0.0973147	0.0264702	0.228578	0.983123	0.185197	0.188759
2-H29	F	30	HC	NA	0.237116	0.00832084	0.392453	0.00654322	0.0569232	0.196144	0.0806483	0.0218507	0.29404	0.985136	0.159422	0.302158
2-H30	M	48	HC	NA	0.255493	0.00882094	0.415609	0.0053375	0.0547612	0.156877	0.0852248	0.0178761	0.310254	0.985842	0.157862	0.350296
2-H31	M	37	HC	NA	0.237187	0.0142575	0.357638	0.0100504	0.0847246	0.167934	0.104524	0.0236839	0.321912	0.975692	0.212933	0.342011
2-H32	M	40	HC	NA	0.327413	0.00861538	0.35719	0.00707381	0.073619	0.127117	0.0785346	0.0204369	0.401032	0.984311	0.172591	0.535493
2-H33	M	36	HC	NA	0.227402	0.0159284	0.367632	0.0104503	0.0708826	0.195398	0.0885483	0.0237578	0.298285	0.973621	0.183189	0.299833
2-H34	M	27	HC	NA	0.247979	0.0105077	0.366004	0.00992415	0.0728672	0.181554	0.0871152	0.0240484	0.320846	0.979568	0.184031	0.340111
2-H35	M	38	HC	NA	0.202566	0.0172219	0.362353	0.0173405	0.0576693	0.238526	0.0779658	0.0263575	0.260235	0.965438	0.161993	0.24132
2-H36	M	35	HC	NA	0.296134	0.00935438	0.355506	0.00601098	0.071592	0.163522	0.0783745	0.0195059	0.367726	0.984635	0.169473	0.433864
2-H37	F	38	HC	NA	0.21501	0.00871814	0.370562	0.00669198	0.0763027	0.216812	0.0828928	0.0230103	0.291312	0.98459	0.182206	0.267363
2-H38	M	40	HC	NA	0.300327	0.0051025	0.406582	0.00288882	0.0527633	0.154555	0.0629766	0.0148054	0.35309	0.992009	0.130545	0.419632
2-H39	M	45	HC	NA	0.265266	0.00987869	0.350776	0.00693186	0.0987316	0.146777	0.100858	0.0207814	0.363997	0.983189	0.220371	0.411692
2-H40	F	32	HC	NA	0.316352	0.00916488	0.368818	0.00513925	0.070733	0.142023	0.0742304	0.0135398	0.387085	0.985696	0.158503	0.484559
2-H41	F	26	HC	NA	0.193194	0.0121475	0.372199	0.0121251	0.0563026	0.23734	0.0896507	0.0270419	0.249497	0.975727	0.172995	0.228125
2-H42	M	44	HC	NA	0.295763	0.00819486	0.362024	0.00552392	0.0845276	0.164272	0.0656578	0.0140363	0.380291	0.986281	0.164222	0.428289
2-H43	M	49	HC	NA	0.266576	0.0168269	0.385575	0.00830205	0.0786939	0.135423	0.0913593	0.0172442	0.34527	0.974871	0.187297	0.406106
2-H44	M	51	HC	NA	0.266433	0.0215174	0.353536	0.0144113	0.0811678	0.161148	0.0838163	0.0179706	0.347601	0.964071	0.182955	0.39423

## Sheet: Table S2
Table S2. Data quality control of the study. The data quality was checked by the measurement of a standard sample assessed by calculating the mean, SD and CV for all glycans.
Standard sample (No.)	H3N4F1	H4N4	H4N4F1	H5N4	H3N5F1	H5N4F1	H4N5F1	H5N5F1
1	0.19835	0.0156044	0.386341	0.0116495	0.0760218	0.216138	0.0866228	0.00927212
2	0.209395	0.0161068	0.390676	0.0112804	0.0782447	0.200983	0.0850293	0.00828425
3	0.217254	0.015641	0.395316	0.0101158	0.0783357	0.19253	0.0822199	0.00858749
4	0.200302	0.0151197	0.38981	0.010956	0.0780828	0.207332	0.0885823	0.00981496
5	0.205962	0.0157944	0.392259	0.0112306	0.0780403	0.201987	0.0856833	0.00904274
6	0.214707	0.0166062	0.389713	0.0110715	0.0805484	0.192937	0.0854831	0.00893369
Average	0.207662	0.0158121	0.390686	0.0110506	0.0782123	0.201984	0.0856035	0.00898921
SD	0.00693313	0.000460021	0.0027234	0.000470317	0.00131138	0.00817674	0.00190226	0.000487547
CV	0.0333866	0.029093	0.00697082	0.0425602	0.016767	0.040482	0.0222218	0.0542369

## Sheet: Table S3
Table S3. Differentially expressed IgG direct and derived glycan traits contributing to distinguishing between TC and noncancer. Median (IQR) for each subgroup, p-values for the comparison by Mann-Whitney U test for the dicovery cohort and by ANOVA for the validation cohort, significant or not for the comparison, tendency of the glycan changes in TC are shown."*" represents signisficant. For the …
Glycan traits	Discovery cohort					Validation cohort
	Median (IQR) for HC	Median (IQR) for TC	Significance	P-value	Tendency in TC	Median (IQR) for HC	Median (IQR) for BTN	Median (IQR) for TC	Significance	P-value	Tendency in TC	Significance	P-value	Tendency in TC	Significance	P-value
			TC vs. HC						TC vs. HC			TC vs. BTN			BTN vs. HC
Directly detected glycan traits
H3N4F1	0.2259 (0.2034-0.2443)	0.2183 (0.1860-0.2486)	ns	0.299		0.2348 (0.2082-0.2665)	0.2455 (0.2150-0.2698)	0.2096 (0.1857-0.2637)	\	\	\	\	\	\	\	\
H4N4	0.0116 (0.0088-0.0143)	0.0122 (0.0090-0.0162)	ns	0.211		0.0098 (0.0081-0.0127)	0.0103 (0.0091-0.0121)	0.0117 (0.0090-0.0151)	\	\	\	\	\	\	\	\
H4N4F1	0.3654 (0.3518-0.3754)	0.3327 (0.3117-0.3437)	*	<0.0001	↓	0.3631 (0.3555-0.3770)	0.3611 (0.3317-0.3801)	0.3428 (0.3187-0.3578)	*	<0.0001	↓	*	0.009	↓	ns	0.408
H5N4	0.0092 (0.0064-0.0124)	0.0126 (0.0087-0.0158)	ns	0.013		0.0075 (0.0059-0.0105)	0.0106 (0.0072-0.0122)	0.0105 (0.0093-0.0142)	\	\		\	\	\	\	\
H3N5F1	0.0692(0.0601-0.0752)	0.0797 (0.0741-0.0998)	*	0.0004	↑	0.0692 (0.0614-0.0805)	0.0706 (0.0592-0.0794)	0.0787 (0.0703-0.0978)	*	0.001	↑	*	0.031	↑	ns	0.979
H5N4F1	0.2102 (0.1794-0.2300)	0.2073 (0.1562-0.2225)	ns			0.1955 (0.1633-0.2178)	0.1808 (0.1670-0.2183)	0.1871 (0.1566-0.2343)	\	\	\	\	\	\	\	\
H4N5F1	0.0882 (0.0845-0.0975)	0.1165 (0.1021-0.1329)	*	<0.0001	↑	0.0878 (0.0797-0.0945)	0.0886 (0.0761-0.0965)	0.1055 (0.0938-0.1140)	*	<0.0001	↑	*	<0.0001	↑	ns	0.954
H5N5F1	0.0243 (0.0208-0.0304)	0.0318 (0.0254-0.0388)	*	0.001	↑	0.0232 (0.0195-0.0269)	0.0237 (0.0218-0.0285)	0.0285 (0.0228-0.0378)	*	<0.0001	↑	*	0.049	↑	ns	0.623
Derived glycan traits
Agalactosylation	0.2944 (0.2676-0.3299)	0.2976 (0.2566-0.3609)	ns	0.946		0.3082 (0.2762-0.3470)	0.3185 (0.2747-0.3554)	0.2948 (0.2550-0.3580)	\	\	\	\	\	\	\	\
Fucosylation	0.9787(0.9742-0.9851)	0.9776 (0.9681-0.9823)	ns	0.054		0.9829 (0.9757-0.9858)	0.9789 (0.9760-0.9835)	0.9772 (0.9725-0.9807)	\	\	\	\	\	\	\	\
Bisecting type neutral N-glycans	0.1834 (0.1707-0.1978)	0.2336 (0.2093-0.2679)	*	<0.0001	↑	0.1811 (0.1686-0.1908)	0.1883 (0.1568-0.2020)	0.2124(0.1987-0.2351)	*	<0.0001	↑	*	<0.0001	↑	ns	0.819
Gal-ratio	0.2909 (0.2492-0.3481)	0.2810 (0.2316-0.4067)	ns	0.793		0.3108 (0.2593-0.4038)	0.3405 (0.2634-0.4010)	0.2932 (0.2223-0.4002)	\	\	\	\	\		\	\

## Sheet: Table S4
Table S4. Raw data for ROC analysis between age- and sex- matched early-stage thyroid cancer and non-cancer controls.
Sample No.	gender	age	Sample type	matastasis or not	H4N4F1	H3N5F1	H4N5F1	H5N5F1	Bisecting type neutral N-glycans	Glyco-panel
1-H1	F	43	HC	NA	0.350824	0.0749942	0.0861748	0.0222	0.183369	0.07439
1-H2	F	32	HC	NA	0.32879	0.076479	0.0976741	0.0353861	0.209539	0.50259
1-H3	F	31	HC	NA	0.343499	0.0868014	0.100793	0.028308	0.215902	0.3932
1-H4	F	37	HC	NA	0.370897	0.0584615	0.0993322	0.0317733	0.189567	0.14452
1-H5	F	30	HC	NA	0.3565	0.0750719	0.0900936	0.034616	0.199782	0.20377
1-H6	F	28	HC	NA	0.387978	0.0601349	0.0866112	0.0245719	0.171318	0.02444
1-H7	F	31	HC	NA	0.369332	0.0574387	0.0860974	0.0265393	0.170075	0.04094
1-H8	F	38	HC	NA	0.35958	0.0646322	0.107832	0.0321071	0.204571	0.33958
1-H9	F	39	HC	NA	0.376353	0.0609261	0.0805202	0.0238084	0.165255	0.02054
1-H10	F	47	HC	NA	0.379395	0.0572931	0.084431	0.0251349	0.166859	0.02518
1-H11	F	40	HC	NA	0.345214	0.0513145	0.0982108	0.0383017	0.187827	0.29771
1-H12	F	35	HC	NA	0.374544	0.0691855	0.0882102	0.023029	0.180425	0.04354
1-H13	F	29	HC	NA	0.337579	0.0764341	0.0936531	0.0242727	0.19436	0.19404
1-H14	F	30	HC	NA	0.388131	0.0601097	0.0789431	0.0228373	0.16189	0.01227
1-H18	F	50	HC	NA	0.3654	0.0736016	0.070133	0.0110372	0.154772	0.00657
1-H21	F	38	HC	NA	0.356824	0.0749912	0.0844846	0.0233531	0.182829	0.06268
1-H22	F	37	HC	NA	0.378341	0.0642151	0.0963603	0.0312005	0.191776	0.11208
1-H23	F	27	HC	NA	0.352827	0.0689224	0.0972481	0.0296325	0.195803	0.20828
1-H24	F	41	HC	NA	0.389393	0.053677	0.0635992	0.0187351	0.136011	0.00235
1-H25	F	52	HC	NA	0.366387	0.0626603	0.0880352	0.0263644	0.17706	0.05721
2-BTN1	F	36	BTN	NA	0.357481	0.0717682	0.0892638	0.0237549	0.184787	0.0805
2-BTN2	F	30	BTN	NA	0.381913	0.0505512	0.0706793	0.0236121	0.144843	0.00647
2-BTN3	F	40	BTN	NA	0.362646	0.063145	0.0964608	0.0365803	0.196186	0.22408
2-BTN4	F	26	BTN	NA	0.320965	0.0739588	0.0878682	0.0379944	0.199821	0.41277
2-BTN5	F	42	BTN	NA	0.333195	0.0693769	0.0788831	0.027428	0.175688	0.08947
2-BTN6	F	33	BTN	NA	0.342686	0.0717726	0.0929366	0.0298648	0.194574	0.21714
2-BTN7	F	35	BTN	NA	0.379512	0.0592876	0.0815215	0.0237054	0.164515	0.01927
2-BTN8	F	27	BTN	NA	0.382862	0.0590688	0.0718169	0.0221575	0.153043	0.00775
2-BTN10	M	63	BTN	NA	0.369932	0.0769234	0.0867251	0.0232836	0.186932	0.05548
2-BTN11	M	56	BTN	NA	0.327386	0.0867537	0.0937557	0.0280796	0.208589	0.36744
2-BTN12	M	56	BTN	NA	0.336477	0.0999257	0.103126	0.0257249	0.228777	0.52013
2-BTN14	F	30	BTN	NA	0.378672	0.0688827	0.0966876	0.0241709	0.189741	0.07593
2-BTN15	M	51	BTN	NA	0.309615	0.091538	0.110836	0.0308859	0.23326	0.82082
2-BTN16	F	36	BTN	NA	0.395481	0.0559345	0.0766805	0.020277	0.152892	0.00622
2-BTN17	M	63	BTN	NA	0.359562	0.0752042	0.0953207	0.0202936	0.190819	0.09638
2-BTN18	F	37	BTN	NA	0.394053	0.0586372	0.0744683	0.0186087	0.151714	0.00519
2-H1	F	39	HC	NA	0.337624	0.0699622	0.0890883	0.0284522	0.187503	0.16844
2-H2	M	49	HC	NA	0.393981	0.0525951	0.0932576	0.0295694	0.175422	0.04041
2-H4	F	43	HC	NA	0.39363	0.0535668	0.0741395	0.0219753	0.149682	0.00584
2-H5	F	31	HC	NA	0.332146	0.0688282	0.0946698	0.0356346	0.199133	0.3793
2-H6	M	49	HC	NA	0.295595	0.117557	0.0665074	0.0250978	0.209162	0.25921
2-H7	F	33	HC	NA	0.396753	0.0548889	0.0744212	0.0185769	0.147887	0.00432
2-H8	F	42	HC	NA	0.377044	0.0828284	0.0890539	0.0193663	0.191249	0.04721
2-H9	F	44	HC	NA	0.355093	0.0823335	0.105337	0.0267481	0.214419	0.34002
2-H10	F	29	HC	NA	0.355443	0.075163	0.112313	0.0346398	0.222116	0.56851
2-H11	F	29	HC	NA	0.383651	0.0656515	0.0844549	0.0231911	0.173298	0.02446
2-H12	F	29	HC	NA	0.362729	0.0614045	0.0808984	0.0256948	0.167998	0.0351
2-H13	F	23	HC	NA	0.354083	0.070247	0.0818909	0.0227947	0.174933	0.04731
2-H17	F	44	HC	NA	0.363382	0.0685847	0.0818278	0.021364	0.171777	0.03185
2-H18	F	36	HC	NA	0.367513	0.0608673	0.0942904	0.0288967	0.184054	0.09776
2-H19	F	39	HC	NA	0.368562	0.0680808	0.0945417	0.0269183	0.189541	0.10084
2-H20	M	48	HC	NA	0.350788	0.0865846	0.103417	0.0222923	0.212293	0.28198
2-H21	F	25	HC	NA	0.357178	0.062161	0.0894298	0.0283287	0.179919	0.08994
2-H22	F	49	HC	NA	0.360186	0.0660302	0.0908617	0.022426	0.179318	0.06515
2-H25	F	37	HC	NA	0.32788	0.0595891	0.0796664	0.0316136	0.170869	0.11296
2-H28	F	30	HC	NA	0.375914	0.0614121	0.0973147	0.0264702	0.185197	0.08269
2-H29	F	30	HC	NA	0.392453	0.0569232	0.0806483	0.0218507	0.159422	0.01046
2-H30	M	48	HC	NA	0.415609	0.0547612	0.0852248	0.0178761	0.157862	0.00543
2-H37	F	38	HC	NA	0.370562	0.0763027	0.0828928	0.0230103	0.182206	0.04037
2-H39	M	45	HC	NA	0.350776	0.0987316	0.100858	0.0207814	0.220371	0.28981
2-H40	F	32	HC	NA	0.368818	0.070733	0.0742304	0.0135398	0.158503	0.00913
2-H41	F	26	HC	NA	0.372199	0.0563026	0.0896507	0.0270419	0.172995	0.04914
2-H42	M	44	HC	NA	0.362024	0.0845276	0.0656578	0.0140363	0.164222	0.00906
2-H43	M	49	HC	NA	0.385575	0.0786939	0.0913593	0.0172442	0.187297	0.0338
2-H44	M	51	HC	NA	0.353536	0.0811678	0.0838163	0.0179706	0.182955	0.05052
1-T2	F	31	TC	0	0.3219	0.0739555	0.113044	0.0422281	0.229227	0.85709
1-T3	F	39	TC	0	0.340532	0.0707617	0.103005	0.0380576	0.211824	0.53648
1-T6	F	44	TC	0	0.335874	0.0704672	0.115966	0.0318402	0.218274	0.66489
1-T8	F	45	TC	0	0.320671	0.0834878	0.120314	0.0352653	0.239067	0.88586
1-T9	M	33	TC	0	0.323568	0.0753383	0.108953	0.03887	0.223161	0.77129
1-T11	F	29	TC	0	0.342388	0.0793021	0.0945642	0.0274587	0.201325	0.24242
1-T16	F	38	TC	0	0.30865	0.0796724	0.133498	0.0452893	0.25846	0.98254
1-T18	F	56	TC	0	0.298334	0.1301	0.113667	0.0233451	0.267112	0.92435
1-T19	F	33	TC	0	0.27399	0.119069	0.140217	0.0400569	0.299343	0.9978
1-T20	F	53	TC	0	0.308645	0.133429	0.132344	0.0238723	0.289646	0.97642
1-T21	F	38	TC	0	0.360001	0.0678019	0.12696	0.0386877	0.233449	0.79223
1-T23	F	42	TC	0	0.314728	0.128089	0.136158	0.024915	0.289162	0.97755
2-T2	F	42	TC	0	0.358828	0.0795025	0.105762	0.0270953	0.21236	0.31388
2-T4	F	56	TC	0	0.32452	0.132063	0.11865	0.0257554	0.276468	0.9195
2-T6	F	46	TC	0	0.29071	0.0763068	0.135121	0.049173	0.260601	0.99214
2-T8	F	43	TC	0	0.324685	0.0625086	0.111903	0.0424843	0.216896	0.79087
2-T12	F	47	TC	0	0.344362	0.0749744	0.116472	0.0333667	0.224813	0.68028
2-T14	F	40	TC	0	0.318168	0.103647	0.0998219	0.0313542	0.234823	0.70838
2-T15	F	39	TC	0	0.328109	0.0692662	0.12731	0.0518356	0.248412	0.965
2-T16	F	35	TC	0	0.317091	0.062286	0.106971	0.0466316	0.215889	0.81844
2-T21	F	50	TC	0	0.306721	0.0897239	0.105725	0.0396777	0.235126	0.86973
2-T22	F	35	TC	0	0.316654	0.0752214	0.0967027	0.033471	0.205395	0.5157
2-T23	M	49	TC	0	0.346919	0.0764054	0.100304	0.0430617	0.219771	0.58836
2-T26	F	25	TC	0	0.35779	0.0599118	0.0866476	0.0270757	0.173635	0.06305
2-T29	M	30	TC	0	0.347679	0.0716963	0.0921163	0.0333785	0.197191	0.23414
2-T32	F	50	TC	0	0.318673	0.100358	0.141866	0.0357038	0.277928	0.9849
2-T38	M	32	TC	0	0.365545	0.0800078	0.0757139	0.0162905	0.172012	0.01793
2-T39	M	35	TC	0	0.354739	0.0845909	0.078686	0.017591	0.180868	0.03665
2-T40	F	63	TC	0	0.308097	0.114521	0.113965	0.0219865	0.250473	0.84726
2-T44	F	35	TC	0	0.301765	0.10384	0.14371	0.0369423	0.284492	0.99299
1-T4	F	33	TC	1	0.33393	0.0893573	0.09599	0.0272831	0.21263	0.45066
1-T5	F	36	TC	1	0.316062	0.0855223	0.125003	0.034476	0.245001	0.98757
1-T7	F	39	TC	1	0.332721	0.0877208	0.116519	0.0293403	0.23358	0.93697
1-T12	F	57	TC	1	0.334136	0.106403	0.134647	0.0275852	0.268635	0.99536
1-T13	F	37	TC	1	0.330706	0.0742116	0.119416	0.0412668	0.234895	0.92921
1-T15	F	31	TC	1	0.347207	0.0636839	0.106461	0.036557	0.206702	0.55399
1-T22	F	41	TC	1	0.345064	0.0745782	0.124895	0.034835	0.234308	0.95554
1-T24	F	57	TC	1	0.26575	0.16268	0.158643	0.0239972	0.34532	0.99999
1-T25	F	29	TC	1	0.371543	0.0776838	0.101187	0.023398	0.202269	0.28874
2-T1	M	54	TC	1	0.339855	0.102971	0.0893445	0.0145966	0.206912	0.32241
2-T5	F	24	TC	1	0.316858	0.0693156	0.0916125	0.0378157	0.198744	0.34073
2-T7	F	32	TC	1	0.355427	0.064587	0.117695	0.0383658	0.220647	0.80016
2-T10	F	55	TC	1	0.344055	0.10678	0.103409	0.0201804	0.230369	0.69493
2-T11	F	36	TC	1	0.304726	0.0724711	0.123065	0.0770479	0.272584	0.9176
2-T18	M	56	TC	1	0.324698	0.10105	0.092692	0.0178667	0.211609	0.55592
2-T19	F	33	TC	1	0.355948	0.0729956	0.108384	0.0284096	0.209789	0.63297
2-T20	F	35	TC	1	0.335316	0.0601015	0.105465	0.0407707	0.206337	0.59089
2-T25	F	29	TC	1	0.316494	0.0537114	0.113835	0.0554398	0.222986	0.83631
2-T30	F	33	TC	1	0.368842	0.0600538	0.107494	0.0387087	0.206257	0.33516
2-T31	F	29	TC	1	0.356463	0.0692207	0.0960449	0.0301158	0.195381	0.20671
2-T36	F	35	TC	1	0.34628	0.0787387	0.111715	0.0325852	0.223039	0.77584
2-T37	F	42	TC	1	0.340458	0.0933385	0.106011	0.0229884	0.222338	0.76594
2-T41	M	41	TC	1	0.366541	0.0870083	0.125063	0.0285105	0.240581	0.92463
2-T42	F	22	TC	1	0.326524	0.0865962	0.0827979	0.0223851	0.191779	0.1776
2-T43	F	28	TC	1	0.367397	0.0600555	0.0938221	0.0300982	0.183976	0.10402
2-T45	M	43	TC	1	0.360318	0.0754302	0.108078	0.0269593	0.210468	0.59631
2-T46	M	52	TC	1	0.36223	0.0822948	0.103541	0.021655	0.207491	0.48403
2-T47	M	40	TC	1	0.335139	0.0927067	0.0873034	0.0186911	0.198701	0.25754
